# Supplementary material for: The Role of Genetic and Environmental Factors in White Leg Markings: Prevalence and Heritability Analysis in Pura Raza Española Horses
Source: Life (Basel). 2025 Oct 23;15(11):1661. doi: 10.3390/life15111661 (PMC12653778; doi:10.3390/life15111661)
Supplement: Supplementary file 1 [file life-15-01661-s001.zip]

Archive with 1 entries (1 files):
- life-3923266-supplementary.pdf
